# Supplementary material for: Functional expansion of a TCA cycle operon mRNA by a 3′ end-derived small RNA
Source: Nucleic Acids Res. 2018 Dec 12;47(4):2075–88. doi: 10.1093/nar/gky1243 (PMC6393394; doi:10.1093/nar/gky1243)
Supplement: Supplementary Data [file gky1243_supplemental_files.zip]

Archive with 2 entries (2 files):
- RybD_SupTableS4.xlsx
- Supplementary_revised2.pdf
