# Supplementary material for: Functional expansion of a TCA cycle operon mRNA by a 3′ end-derived small RNA
Source: Nucleic Acids Res. 2018 Dec 12;47(4):2075–88. doi: 10.1093/nar/gky1243 (PMC6393394; doi:10.1093/nar/gky1243)
Supplement: Supplementary Data [file gky1243_supplemental_files.zip › RybD_SupTableS4.xlsx]

## Sheet: Summary
Supplementary Table S4. Interactions with RybD identified by RIL-seq in Log phase, Stationary phase and Iron limitation (extracted from Melamed et al., 2016). Each pair appears only once (disregarding the order in chimera and regarding 5'UTR and CDS of a target as one genomic entity), where all its interactions per a condition were summed. For interactions with known sRNAs or RILseq putative sRNA…
RNA1 name	RNA2 name	Genomic annotation of RNA1	Genomic annotation of RNA2	Free energy of hybridization (kcal/mol)	Log phase		Stationary phase		Iron limitation
					Normalized Odds Ratio	Libraries (out of 6)	Normalized Odds Ratio	Libraries (out of 3)	Normalized Odds Ratio	Libraries (out of 3)
ackA	sucD	CDS	CDS	-9.24			0.889979	U	3.01039	3
fdoG	sucD	CDS	CDS	-8.65			0.224503	U
katG	sucD	CDS	CDS	-7.62			0.703306	2
mnmA	sucD	CDS	CDS	-6.68			0.238274	U
pepA	sucD	CDS	CDS	-5.93			4.07955	1	8.28893	1
fdoG	sucD.EST3UTR	CDS	3UTR	-6.39	3.93776	6	8.04372	3	13.1225	3
ftnA	sucD.EST3UTR	CDS	3UTR	-8.41	4.80021	5			7.94994	3
lpxA	sucD.EST3UTR	CDS	3UTR	-15.5	0.559544	2	1.06246	2	1.69034	3
rcsF	sucD.EST3UTR	CDS	3UTR	-9.68	0.912087	U	3.80341	2	2.74716	2
ydiJ	sucD.EST3UTR	CDS	3UTR	-7.06	3.8701	U	32.3099	3	7.42203	2
yehS	sucD.EST3UTR	CDS	3UTR	-13.78	1.89356	U	13.7653	3	8.53606	2
yfbV.ackA.IGR	sucD.EST3UTR	IGR	3UTR	-11.88	3.28459	3	11.5267	3	10.0068	2
yghD.yghF.IGR	sucD.EST3UTR	IGR	3UTR	-8.51	2.09604	U			3.98184	2
yjdM	sucD.EST3UTR	CDS	3UTR	-6.1	18.3809	3	10.4644	3	62.3954	2
tp2.aceE.IGR	sucD.EST3UTR	IGR	3UTR	-5.45			0.148042	U
ackA	sucD.EST3UTR	CDS	3UTR	-9.72			4.92611	2	2.49073	3
allE.EST3UTR	sucD.EST3UTR	3UTR	3UTR	-4.32			1.68204	1
artQ	sucD.EST3UTR	CDS	3UTR	-8.2			2.14877	1
aspA	sucD.EST3UTR	CDS	3UTR	-4.46			0.359746	1
cysK.ptsH.IGR	sucD.EST3UTR	IGR	3UTR	-11.97			0.393101	U
dosC	sucD.EST3UTR	CDS	3UTR	-6.78			11.6501	2
fdnG	sucD.EST3UTR	CDS	3UTR	-4.06			18.8256	1
fimA	sucD.EST3UTR	CDS	3UTR	-5.16			3.06426	U
gdhA	sucD.EST3UTR	CDS	3UTR	-7.87			1.18564	1
grcA	sucD.EST3UTR	CDS	3UTR	-3.9			0.485407	2
hslV	sucD.EST3UTR	CDS	3UTR	-10.57			0.977444	U
rpsJ	sucD.EST3UTR	CDS	3UTR	-8.57			0.639358	1	1.17548	2
rsmB	sucD.EST3UTR	CDS	3UTR	-4.99			1.29685	U
secB	sucD.EST3UTR	CDS	3UTR	-7.62			1.58483	1	0.81899	1
yccU	sucD.EST3UTR	CDS	3UTR	-8.49			7.24194	2
yciE.3UTR	sucD.EST3UTR	3UTR	3UTR	-7.32			2.62774	U
yqjC.yqjD.IGT	sucD.EST3UTR	IGT	3UTR	-11.36			0.367716	1
yrbN	sucD.EST3UTR	CDS	3UTR	-8.62			0.40592	2	0.360909	1
kdgK	sucD.EST3UTR	CDS	3UTR	-8.18					4.59324	2
kefB	sucD.EST3UTR	CDS	3UTR	-5.47					0.991595	1
mnmA	sucD.EST3UTR	CDS	3UTR	-3.54					1.59851	U
pepD	sucD.EST3UTR	CDS	3UTR	-2.84					0.732851	1
rayT	sucD.EST3UTR	CDS	3UTR	-8.24					9.21427	U
sucD	tolC	CDS	CDS	-7.01			0.256633	U
sucD	yghD.yghF.IGR	CDS	IGR	-10.65			0.714327	1

## Sheet: Stat
Table S1. RIL-seq RNA pairs identified in unified datasets (extracted from Melamed et al., 2016). Coordinates are based on the genome of E. coli K12 MG1655 (NC_000913.2)
RNA1 name	RNA2 name	# of chimeric fragments	# of libraries	Odds Ratio	Normalized Odds Ratio	Fisher's exact test p-value	Free energy of hybridization (kcal/mol)	Genomic annotation of RNA1	Genomic annotation of RNA2	RNA1 description	RNA2 description	RNA1 from	RNA1 to	RNA1 strand	RNA2 from	RNA2 to	RNA2 strand	Other fragments of RNA1	Other fragments of RNA2	Total other fragments	RNA1 in total RNA (# of reads)	RNA2 in total RNA (# of reads)	RNA1 IP/Total ratio	RNA2 IP/Total ratio	RNA1 EcoCyc ID	RNA2 EcoCyc ID	Code	Number
sucD	katG	18	2	22.4133	0.551611	2.08596e-11	-7.62	CDS	CDS	succinyl-CoA synthetase, NAD(P)-binding, alpha subunit	catalase/hydroperoxidase HPI(I)	763893	764291	+	4131849	4131899	+	137526	135	23118127	3522	78	73.0823	3.67077	EG10982	EG10511	katG::sucD	1756
sucD.EST3UTR	fdoG	1856	3	10.2022	1.49429	0	-8.09	3UTR	CDS	succinyl-CoA synthetase, NAD(P)-binding, alpha subunit	formate dehydrogenase-O, large subunit	763958	764343	+	4083501	4083964	-	167374	25066	23061510	6704	1509	47.2393	33.3871	EG10982.EST3UTR.23	EG11858	fdoG::sucD.3UTR	1514
sucD	fdoG	31	U	5.63629	0.224503	2.41472e-07	-8.65	CDS	CDS	succinyl-CoA synthetase, NAD(P)-binding, alpha subunit	formate dehydrogenase-O, large subunit	764157	764319	+	4083310	4083394	-	163039	779	23091957	6311	170	48.3544	8.91654	EG10982	EG11858	fdoG::sucD	1691
sucD.EST3UTR	yciE.3UTR	28	U	6.26923	2.62774	4.83305e-07	-7.32	3UTR	3UTR	succinyl-CoA synthetase, NAD(P)-binding, alpha subunit	predicted rubrerythrin/ferritin-like metal-binding protein	764274	764290	+	1312689	1312795	-	122992	840	23131946	2763	29	83.3211	56.0121	EG10982.EST3UTR.17	EG11125.3UTR	sucD.3UTR::yciE.3UTR	1527
sucD.EST3UTR	allE.EST3UTR	32	1	3.63327	1.68204	0.00805283	-4.32	3UTR	3UTR	succinyl-CoA synthetase, NAD(P)-binding, alpha subunit	-	764278	764337	+	542415	542463	-	156012	1304	23098458	6080	2	48.029	1250.08	EG10982.EST3UTR.17	G6284.EST3UTR.48	allE.3UTR::sucD.3UTR	1506
fdoG	sucD.EST3UTR	8165	3	37.6016	8.04372	0	-8.06	CDS	3UTR	formate dehydrogenase-O, large subunit	succinyl-CoA synthetase, NAD(P)-binding, alpha subunit	4083509	4083996	-	763934	764373	+	30718	162968	23053955	1509	6704	48.2204	47.7705	EG11858	EG10982.EST3UTR.75	fdoG::sucD.3UTR	1516
yghD.yghF.IGR	sucD	27	1	14.0231	0.714327	1.13148e-14	-10.65	IGR	CDS	predicted secretion pathway M-type protein, membrane anchored : -	succinyl-CoA synthetase, NAD(P)-binding, alpha subunit	3109250	3109547	+	764055	764372	+	261	170300	23085218	47	6529	11.4671	48.8199	G7535.G7537.IGR	EG10982	sucD::yghD.yghF.IGR	1831
mnmA	sucD	17	U	6.6042	0.238274	0.0158741	-6.68	CDS	CDS	tRNA (5-methylaminomethyl-2-thiouridylate)-methyltransferase	succinyl-CoA synthetase, NAD(P)-binding, alpha subunit	1192815	1193068	-	764134	764372	+	357	166481	23088951	88	6311	7.95333	49.3709	EG11344	EG10982	mnmA::sucD	1779
katG.5UTR	sucD	42	2	15.3714	0.703306	3.89213e-27	-10.92	5UTR	CDS	catalase/hydroperoxidase HPI(I)	succinyl-CoA synthetase, NAD(P)-binding, alpha subunit	4131813	4131885	+	764194	764372	+	379	166456	23088929	78	6311	10.1006	49.3709	EG10511.5UTR	EG10982	katG::sucD	1755
tolC	sucD	19	U	8.41704	0.256633	3.91882e-05	-7.01	CDS	CDS	transport channel	succinyl-CoA synthetase, NAD(P)-binding, alpha subunit	3176717	3176774	+	764216	764373	+	317	164429	23091041	96	6080	6.5498	50.6157	EG11009	EG10982	sucD::tolC	1830
pepA.5UTR	sucD	19	1	30.3208	4.07955	2.02347e-14	-5.1	5UTR	CDS	multifunctional aminopeptidase A: a cyteinylglycinase, transcription regulator and site-specific recombination factor	succinyl-CoA synthetase, NAD(P)-binding, alpha subunit	4484106	4484160	-	764258	764372	+	88	164429	23091270	6	6080	33.3728	50.6157	EG10694.5UTR	EG10982	pepA::sucD	1804
ackA	sucD	30	U	4.48681	0.889979	5.99874e-05	-9.24	CDS	CDS	acetate kinase A and propionate kinase 2	succinyl-CoA synthetase, NAD(P)-binding, alpha subunit	2411501	2411600	+	764267	764373	+	939	164418	23090419	42	6080	43.1752	50.6157	EG10027	EG10982	ackA::sucD	1595
yrbN	sucD.EST3UTR	35	2	15.0324	0.40592	1.75128e-21	-8.1	CDS	3UTR	expressed protein	succinyl-CoA synthetase, NAD(P)-binding, alpha subunit	3305851	3305988	-	764300	764372	+	327	164413	23091031	117	6080	5.79006	50.6157	G0-10651	EG10982.EST3UTR.74	sucD.3UTR::yrbN	1534
fdoG	sucD.EST3UTR	208	3	15.5868	0.606652	1.46969e-155	-9.96	CDS	3UTR	formate dehydrogenase-O, large subunit	succinyl-CoA synthetase, NAD(P)-binding, alpha subunit	4083004	4083496	-	764301	764373	+	1997	154357	23099244	858	3317	4.8093	87.2019	EG11858	EG10982.EST3UTR.76	fdoG::sucD.3UTR	1512
yfbV.ackA.IGR	sucD.EST3UTR	124	3	34.3471	11.5267	3.61692e-128	-11.88	IGR	3UTR	inner membrane protein, UPF0208 family : acetate kinase A and propionate kinase 2	succinyl-CoA synthetase, NAD(P)-binding, alpha subunit	2411366	2411483	+	764302	764373	+	540	154441	23100701	29	3317	42.848	87.2019	G7189.EG10027.IGR	EG10982.EST3UTR.76	sucD.3UTR::yfbV.ackA.IGR	1531
grcA.5UTR	sucD.EST3UTR	76	2	3.81567	0.485407	7.42512e-15	-3.9	5UTR	3UTR	-	succinyl-CoA synthetase, NAD(P)-binding, alpha subunit	2714439	2714532	-	764302	764372	+	2978	154489	23098263	363	3317	15.7443	87.2019	EG11784.5UTR	EG10982.EST3UTR.74	grcA::sucD.3UTR	1519
fdoG	sucD.EST3UTR	72	3	5.48405	0.240701	5.13506e-23	-5.88	CDS	3UTR	formate dehydrogenase-O, large subunit	succinyl-CoA synthetase, NAD(P)-binding, alpha subunit	4082520	4083000	-	764302	764373	+	1963	154493	23099278	702	3317	5.42485	87.2019	EG11858	EG10982.EST3UTR.76	fdoG::sucD.3UTR	1515
rpsJ	sucD.EST3UTR	54	1	2.77792	0.639358	0.000565242	-8.52	CDS	3UTR	30S ribosomal subunit protein S10	succinyl-CoA synthetase, NAD(P)-binding, alpha subunit	3451216	3451294	-	764303	764373	+	2906	154511	23098335	194	3317	28.5529	87.2019	EG10909	EG10982.EST3UTR.76	rpsJ::sucD.3UTR	1523
yjdM	sucD.EST3UTR	135	3	44.6777	10.4644	3.00753e-153	-6.1	CDS	3UTR	conserved protein	succinyl-CoA synthetase, NAD(P)-binding, alpha subunit	4324675	4324818	-	764304	764373	+	452	154430	23100789	37	3317	29.6891	87.2019	EG10711	EG10982.EST3UTR.76	sucD.3UTR::yjdM	1532
yehS	sucD.EST3UTR	75	3	32.0421	13.7653	1.23394e-73	-13.15	CDS	3UTR	conserved protein, DUF1456 family	succinyl-CoA synthetase, NAD(P)-binding, alpha subunit	2210106	2210186	-	764305	764372	+	350	154490	23100891	14	3317	56.8095	87.2019	EG12005	EG10982.EST3UTR.74	sucD.3UTR::yehS	1529
yqjC.yqjD.IGT	sucD.EST3UTR	34	1	6.72299	0.367716	1.85812e-10	-11.36	IGT	3UTR	conserved protein : conserved protein	succinyl-CoA synthetase, NAD(P)-binding, alpha subunit	3247308	3247391	+	764305	764372	+	756	154531	23100485	218	3317	6.78158	87.2019	G7611.G7612.IGT	EG10982.EST3UTR.74	sucD.3UTR::yqjC.yqjD.IGT	1533
secB	sucD.EST3UTR	47	1	3.9562	1.58483	8.15546e-08	-5.75	CDS	3UTR	protein export chaperone	succinyl-CoA synthetase, NAD(P)-binding, alpha subunit	3782158	3782196	-	764305	764372	+	1776	154518	23099465	68	3317	50.1693	87.2019	EG10937	EG10982.EST3UTR.74	secB::sucD.3UTR	1525
fdnG	sucD.EST3UTR	25	1	49.1722	18.8256	3.53682e-25	-4.06	CDS	3UTR	formate dehydrogenase-N, alpha subunit, nitrate-inducible	succinyl-CoA synthetase, NAD(P)-binding, alpha subunit	1546010	1546046	+	764306	764372	+	76	154540	23101165	3	3317	63.0029	87.2019	EG11227	EG10982.EST3UTR.77	fdnG::sucD.3UTR	1511
ackA	sucD.EST3UTR	60	2	18.3453	4.92611	4.4337e-45	-4.8	CDS	3UTR	acetate kinase A and propionate kinase 2	succinyl-CoA synthetase, NAD(P)-binding, alpha subunit	2411905	2411973	+	764306	764373	+	489	154505	23100752	30	3317	34.2461	87.2019	EG10027	EG10982.EST3UTR.76	ackA::sucD.3UTR	1505
fdoG	sucD.EST3UTR	28	3	6.80572	0.278789	2.59564e-08	-4.95	CDS	3UTR	formate dehydrogenase-O, large subunit	succinyl-CoA synthetase, NAD(P)-binding, alpha subunit	4082309	4082494	-	764306	764373	+	615	154537	23100626	237	3317	5.07718	87.2019	EG11858	EG10982.EST3UTR.76	fdoG::sucD.3UTR	1513
lpxA	sucD.EST3UTR	115	2	11.3006	1.06246	1.86249e-69	-10.87	CDS	3UTR	UDP-N-acetylglucosamine acetyltransferase	succinyl-CoA synthetase, NAD(P)-binding, alpha subunit	202541	202974	+	764307	764373	+	1522	154450	23099719	263	3317	11.648	87.2019	EG10545	EG10982.EST3UTR.76	lpxA::sucD.3UTR	1521
dosC	sucD.EST3UTR	31	2	24.0111	11.6501	4.39606e-24	-6.78	CDS	3UTR	diguanylate cyclase; cold- and stationary phase-induced oxygen-dependent biofilm regulator; positively regulates csgBAC and pgaABCD	succinyl-CoA synthetase, NAD(P)-binding, alpha subunit	1564305	1564472	-	764307	764372	+	193	154534	23101048	6	3317	69.8646	87.2019	G6784	EG10982.EST3UTR.74	dosC::sucD.3UTR	1510
ydiJ	sucD.EST3UTR	44	3	92.649	32.3099	6.1658e-58	-2.74	CDS	3UTR	predicted FAD-linked oxidoreductase	succinyl-CoA synthetase, NAD(P)-binding, alpha subunit	1766602	1766664	-	764307	764372	+	71	154521	23101170	4	3317	53.802	87.2019	G6913	EG10982.EST3UTR.76	sucD.3UTR::ydiJ	1528
gdhA	sucD.EST3UTR	36	1	4.7331	1.18564	6.23558e-07	-7.87	CDS	3UTR	glutamate dehydrogenase, NADP-specific	succinyl-CoA synthetase, NAD(P)-binding, alpha subunit	1840347	1840555	+	764307	764372	+	1137	154529	23100104	70	3317	31.3589	87.2019	EG10372	EG10982.EST3UTR.74	gdhA::sucD.3UTR	1518
artQ	sucD.EST3UTR	41	1	6.05055	2.14877	4.21153e-12	-8.2	CDS	3UTR	arginine transporter subunit	succinyl-CoA synthetase, NAD(P)-binding, alpha subunit	901018	901172	-	764308	764372	+	1013	154524	23100228	44	3317	44.8279	87.2019	EG11626	EG10982.EST3UTR.77	artQ::sucD.3UTR	1507
rsmB	sucD.EST3UTR	11	U	13.8165	1.29685	0.00766959	-4.99	CDS	3UTR	16S rRNA m(5)C967 methyltransferase, S-adenosyl-L-methionine-dependent	succinyl-CoA synthetase, NAD(P)-binding, alpha subunit	3433636	3433701	+	764308	764372	+	119	154554	23101122	20	3317	12.1639	87.2019	EG12163	EG10982.EST3UTR.77	rsmB::sucD.3UTR	1524
yccU	sucD.EST3UTR	27	2	9.72541	7.24194	5.99497e-11	-8.49	CDS	3UTR	predicted CoA-binding protein with NAD(P)-binding Rossmann-fold domain	succinyl-CoA synthetase, NAD(P)-binding, alpha subunit	1027109	1027166	+	764309	764372	+	415	154538	23100826	8	3317	103.393	87.2019	G6499	EG10982.EST3UTR.74	sucD.3UTR::yccU	1526
cysK.ptsH.IGR	sucD.EST3UTR	11	U	17.8714	0.393101	0.000620305	-11.97	IGR	3UTR	cysteine synthase A, O-acetylserine sulfhydrolase A subunit : phosphohistidinoprotein-hexose phosphotransferase component of PTS system (Hpr)	succinyl-CoA synthetase, NAD(P)-binding, alpha subunit	2531440	2531492	+	764309	764372	+	92	154554	23101149	70	3317	2.75359	87.2019	EG10192.EG10788.IGR	EG10982.EST3UTR.76	cysK.ptsH.IGR::sucD.3UTR	1509
yehS	sucD.EST3UTR	25	3	6.08632	3.93126	6.47493e-06	-6.48	CDS	3UTR	conserved protein, DUF1456 family	succinyl-CoA synthetase, NAD(P)-binding, alpha subunit	2210010	2210094	-	764310	764372	+	614	154540	23100627	14	3317	85.4148	87.2019	EG12005	EG10982.EST3UTR.77	sucD.3UTR::yehS	1530
aspA.5UTR	sucD.EST3UTR	34	1	18.6864	0.359746	1.28034e-23	-4.46	5UTR	3UTR	aspartate ammonia-lyase	succinyl-CoA synthetase, NAD(P)-binding, alpha subunit	4366431	4366455	-	764310	764372	+	272	154531	23100969	240	3317	2.386	87.2019	EG10095.5UTR	EG10982.EST3UTR.77	aspA::sucD.3UTR	1508
tp2.aceE.IGR	sucD.EST3UTR	19	U	9.82716	0.148042	2.98571e-06	-5.45	IGR	3UTR	- : pyruvate dehydrogenase, decarboxylase component E1, thiamin-binding	succinyl-CoA synthetase, NAD(P)-binding, alpha subunit	122871	123086	+	764311	764372	+	289	154546	23100952	309	3317	1.86532	87.2019	G0-8894.EG10024.IGR	EG10982.EST3UTR.74	sucD.3UTR::tp2.aceE.IGR	1213
rcsF	sucD.EST3UTR	36	2	45.6083	3.80341	1.64338e-37	-9.68	CDS	3UTR	predicted outer membrane protein, signal	succinyl-CoA synthetase, NAD(P)-binding, alpha subunit	219935	220049	-	764317	764372	+	118	154529	23101123	27	3317	10.6738	87.2019	EG11502	EG10982.EST3UTR.77	rcsF::sucD.3UTR	1522
hslV	sucD.EST3UTR	14	U	11.6906	0.977444	0.000370939	-10.57	CDS	3UTR	peptidase component of the HslUV protease	succinyl-CoA synthetase, NAD(P)-binding, alpha subunit	4119766	4119817	-	764354	764372	+	179	154551	23101062	34	3317	10.6228	87.2019	EG11676	EG10982.EST3UTR.77	hslV::sucD.3UTR	1520
fimA.5UTR	sucD.EST3UTR	11	U	34.2536	3.06426	1.13797e-06	-5.16	5UTR	3UTR	major type 1 subunit fimbrin (pilin)	succinyl-CoA synthetase, NAD(P)-binding, alpha subunit	4541050	4541085	+	764357	764373	+	48	154554	23101193	9	3317	12.2679	87.2019	EG10308.5UTR	EG10982.EST3UTR.77	fimA::sucD.3UTR	1517

## Sheet: Log
Table S1. RIL-seq RNA pairs identified in unified datasets (extracted from Melamed et al., 2016). Coordinates are based on the genome of E. coli K12 MG1655 (NC_000913.2)
RNA1 name	RNA2 name	# of chimeric fragments	# of libraries	Odds Ratio	Normalized Odds Ratio	Fisher's exact test p-value	Free energy of hybridization (kcal/mol)	Genomic annotation of RNA1	Genomic annotation of RNA2	RNA1 description	RNA2 description	RNA1 from	RNA1 to	RNA1 strand	RNA2 from	RNA2 to	RNA2 strand	Other fragments of RNA1	Other fragments of RNA2	Total other fragments	RNA1 in total RNA (# of reads)	RNA2 in total RNA (# of reads)	RNA1 IP/Total ratio	RNA2 IP/Total ratio	RNA1 EcoCyc ID	RNA2 EcoCyc ID	Code	Number
sucD.EST3UTR	fdoG	944	6	17.861	2.23747	0	-8.74	3UTR	CDS	succinyl-CoA synthetase, NAD(P)-binding, alpha subunit	formate dehydrogenase-O, large subunit	764015	764335	+	4083508	4083962	-	151487	10461	29983564	7626	6404	64.1054	5.71166	EG10982.EST3UTR.20	EG11858	fdoG::sucD.3UTR	766
fdoG	sucD.EST3UTR	1570	6	28.2664	3.93776	0	-6.39	CDS	3UTR	formate dehydrogenase-O, large subunit	succinyl-CoA synthetase, NAD(P)-binding, alpha subunit	4083519	4083988	-	764041	764373	+	11113	149860	29983913	6404	7626	6.35168	63.6844	EG11858	EG10982.EST3UTR.75	fdoG::sucD.3UTR	764
ftnA.5UTR	sucD.EST3UTR	299	5	14.8981	4.80021	1.20507e-221	-8.41	5UTR	3UTR	ferritin iron storage protein (cytoplasmic)	succinyl-CoA synthetase, NAD(P)-binding, alpha subunit	1986675	1986768	+	764304	764372	+	4803	125424	30015930	1113	2220	14.7016	181.627	EG10921.5UTR	EG10982.EST3UTR.74	ftnA::sucD.3UTR	767
yfbV.ackA.IGR	sucD.EST3UTR	58	3	26.7484	3.28459	1.6427e-52	-10.26	IGR	3UTR	inner membrane protein, UPF0208 family : acetate kinase A and propionate kinase 2	succinyl-CoA synthetase, NAD(P)-binding, alpha subunit	2411438	2411499	+	764305	764373	+	518	125665	30020215	329	2220	5.61493	181.627	G7189.EG10027.IGR	EG10982.EST3UTR.77	sucD.3UTR::yfbV.ackA.IGR	772
fdoG	sucD.EST3UTR	21	6	6.25335	0.0820824	0.00055381	-9.55	CDS	3UTR	formate dehydrogenase-O, large subunit	succinyl-CoA synthetase, NAD(P)-binding, alpha subunit	4083129	4083466	-	764305	764371	+	802	125702	30019931	4410	2220	0.598521	181.627	EG11858	EG10982.EST3UTR.74	fdoG::sucD.3UTR	765
yjdM	sucD.EST3UTR	93	3	18.3809	18.3809	2.27917e-73	-5.38	CDS	3UTR	conserved protein	succinyl-CoA synthetase, NAD(P)-binding, alpha subunit	4324740	4324798	-	764306	764373	+	1209	125630	30019524	83	2220	50.3096	181.627	EG10711	EG10982.EST3UTR.76	sucD.3UTR::yjdM	774
lpxA	sucD.EST3UTR	47	2	9.38682	0.559544	2.50314e-22	-15.5	CDS	3UTR	UDP-N-acetylglucosamine acetyltransferase	succinyl-CoA synthetase, NAD(P)-binding, alpha subunit	202569	202789	+	764306	764372	+	1196	125676	30019537	1466	2220	2.71929	181.627	EG10545	EG10982.EST3UTR.77	lpxA::sucD.3UTR	768
ydiJ	sucD.EST3UTR	12	U	17.9105	3.8701	7.60317e-05	-5.93	CDS	3UTR	predicted FAD-linked oxidoreductase	succinyl-CoA synthetase, NAD(P)-binding, alpha subunit	1766604	1766694	-	764307	764372	+	160	125711	30020573	55	2220	10.0296	181.627	G6913	EG10982.EST3UTR.77	sucD.3UTR::ydiJ	770
yehS	sucD.EST3UTR	19	U	6.2586	1.89356	0.00439703	-13.78	CDS	3UTR	conserved protein, DUF1456 family	succinyl-CoA synthetase, NAD(P)-binding, alpha subunit	2210117	2210181	-	764307	764372	+	725	125704	30020008	172	2220	13.8728	181.627	EG12005	EG10982.EST3UTR.74	sucD.3UTR::yehS	771
rcsF	sucD.EST3UTR	21	U	20.4705	0.912087	1.55709e-13	-7.46	CDS	3UTR	predicted outer membrane protein, signal	succinyl-CoA synthetase, NAD(P)-binding, alpha subunit	219939	220014	-	764307	764372	+	245	125702	30020488	419	2220	2.03604	181.627	EG11502	EG10982.EST3UTR.77	rcsF::sucD.3UTR	769
yghD.yghF.IGR	sucD.EST3UTR	21	U	10.879	2.09604	2.51709e-08	-5.68	IGR	3UTR	predicted secretion pathway M-type protein, membrane anchored : -	succinyl-CoA synthetase, NAD(P)-binding, alpha subunit	3109304	3109738	+	764309	764371	+	461	125702	30020272	175	2220	8.83338	181.627	G7535.G7537.IGR	EG10982.EST3UTR.77	sucD.3UTR::yghD.yghF.IGR	773

## Sheet: Iron
Table S1. RIL-seq RNA pairs identified in unified datasets (extracted from Melamed et al., 2016). Coordinates are based on the genome of E. coli K12 MG1655 (NC_000913.2)
RNA1 name	RNA2 name	# of chimeric fragments	# of libraries	Odds Ratio	Normalized Odds Ratio	Fisher's exact test p-value	Free energy of hybridization (kcal/mol)	Genomic annotation of RNA1	Genomic annotation of RNA2	RNA1 description	RNA2 description	RNA1 from	RNA1 to	RNA1 strand	RNA2 from	RNA2 to	RNA2 strand	Other fragments of RNA1	Other fragments of RNA2	Total other fragments	RNA1 in total RNA (# of reads)	RNA2 in total RNA (# of reads)	RNA1 IP/Total ratio	RNA2 IP/Total ratio	RNA1 EcoCyc ID	RNA2 EcoCyc ID	Code	Number
sucD.EST3UTR	fdoG	738	3	10.4871	3.67113	0	-7.95	3UTR	CDS	succinyl-CoA synthetase, NAD(P)-binding, alpha subunit	formate dehydrogenase-O, large subunit	763941	764333	+	4083504	4083954	-	116707	14421	23916212	2872	1117	77.0239	25.5619	EG10982.EST3UTR.23	EG11858	fdoG::sucD.3UTR	1524
sucD	ackA	77	3	13.7279	3.01039	6.6249e-51	-6.45	CDS	CDS	succinyl-CoA synthetase, NAD(P)-binding, alpha subunit	acetate kinase A and propionate kinase 2	764227	764325	+	2411405	2411589	+	103386	1299	23943316	2200	161	88.5805	16.0979	EG10982	EG10027	ackA::sucD	1679
pepA.5UTR	sucD	27	1	38.6817	8.28893	2.36699e-25	-5.93	5UTR	CDS	multifunctional aminopeptidase A: a cyteinylglycinase, transcription regulator and site-specific recombination factor	succinyl-CoA synthetase, NAD(P)-binding, alpha subunit	4484103	4484163	-	763960	764371	+	139	120156	23927756	19	2872	16.4562	78.8196	EG10694.5UTR	EG10982	pepA::sucD	1897
fdoG	sucD.EST3UTR	2420	3	31.7602	13.1225	0	-6.36	CDS	3UTR	formate dehydrogenase-O, large subunit	succinyl-CoA synthetase, NAD(P)-binding, alpha subunit	4083513	4083991	-	764000	764373	+	15472	117763	23912423	1117	2872	30.1704	78.8196	EG11858	EG10982.EST3UTR.74	fdoG::sucD.3UTR	1525
ftnA.5UTR	sucD.EST3UTR	807	3	31.3895	7.94994	0	-8.14	5UTR	3UTR	ferritin iron storage protein (cytoplasmic)	succinyl-CoA synthetase, NAD(P)-binding, alpha subunit	1986527	1986985	+	764268	764373	+	5540	111054	23930677	646	2200	18.506	95.7705	EG10921.5UTR	EG10982.EST3UTR.75	ftnA::sucD.3UTR	1527
secB	sucD.EST3UTR	45	1	2.93091	0.81899	0.0053878	-7.62	CDS	3UTR	protein export chaperone	succinyl-CoA synthetase, NAD(P)-binding, alpha subunit	3782103	3782187	-	764302	764372	+	3570	102966	23941497	333	1136	20.4475	170.797	EG10937	EG10982.EST3UTR.74	secB::sucD.3UTR	1536
yfbV.ackA.IGR	sucD.EST3UTR	183	2	42.4851	10.0068	3.94879e-209	-10.62	IGR	3UTR	inner membrane protein, UPF0208 family : acetate kinase A and propionate kinase 2	succinyl-CoA synthetase, NAD(P)-binding, alpha subunit	2411364	2411500	+	764304	764372	+	1003	102828	23944064	129	1136	17.3169	170.797	G7189.EG10027.IGR	EG10982.EST3UTR.74	sucD.3UTR::yfbV.ackA.IGR	1539
ackA	sucD.EST3UTR	181	3	11.8242	2.49073	7.45769e-116	-9.72	CDS	3UTR	acetate kinase A and propionate kinase 2	succinyl-CoA synthetase, NAD(P)-binding, alpha subunit	2411501	2411994	+	764305	764372	+	3564	102830	23941503	458	1136	15.4015	170.797	EG10027	EG10982.EST3UTR.74	ackA::sucD.3UTR	1523
yrbN	sucD.EST3UTR	24	1	11.5528	0.360909	1.12863e-10	-8.62	CDS	3UTR	expressed protein	succinyl-CoA synthetase, NAD(P)-binding, alpha subunit	3305872	3305983	-	764305	764373	+	483	102987	23944584	418	1136	2.28459	170.797	G0-10651	EG10982.EST3UTR.76	sucD.3UTR::yrbN	1542
lpxA	sucD.EST3UTR	128	3	11.7831	1.69034	2.49743e-80	-14.22	CDS	3UTR	UDP-N-acetylglucosamine acetyltransferase	succinyl-CoA synthetase, NAD(P)-binding, alpha subunit	202510	202783	+	764306	764373	+	2528	102883	23942539	477	1136	10.4878	170.797	EG10545	EG10982.EST3UTR.76	lpxA::sucD.3UTR	1530
ydiJ	sucD.EST3UTR	54	2	7.42203	7.42203	1.71079e-21	-7.06	CDS	3UTR	predicted FAD-linked oxidoreductase	succinyl-CoA synthetase, NAD(P)-binding, alpha subunit	1766601	1766695	-	764306	764372	+	1692	102957	23943375	23	1136	142.986	170.797	G6913	EG10982.EST3UTR.77	sucD.3UTR::ydiJ	1537
yehS	sucD.EST3UTR	87	2	25.7831	8.53606	8.80599e-80	-11.93	CDS	3UTR	conserved protein, DUF1456 family	succinyl-CoA synthetase, NAD(P)-binding, alpha subunit	2210109	2210187	-	764306	764372	+	785	102924	23944282	67	1136	24.5142	170.797	EG12005	EG10982.EST3UTR.74	sucD.3UTR::yehS	1538
yghD.yghF.IGR	sucD.EST3UTR	72	2	26.5838	3.98184	5.00075e-66	-8.51	IGR	3UTR	predicted secretion pathway M-type protein, membrane anchored : -	succinyl-CoA synthetase, NAD(P)-binding, alpha subunit	3109247	3109592	+	764306	764372	+	630	102939	23944437	120	1136	11.0187	170.797	G7535.G7537.IGR	EG10982.EST3UTR.74	sucD.3UTR::yghD.yghF.IGR	1540
rpsJ	sucD.EST3UTR	235	2	2.62115	1.17548	3.39235e-30	-8.57	CDS	3UTR	30S ribosomal subunit protein S10	succinyl-CoA synthetase, NAD(P)-binding, alpha subunit	3451206	3451300	-	764306	764372	+	20870	102776	23924197	1214	1136	32.7448	170.797	EG10909	EG10982.EST3UTR.74	rpsJ::sucD.3UTR	1535
fdoG	sucD.EST3UTR	35	3	5.11183	0.380041	7.04041e-08	-10.12	CDS	3UTR	formate dehydrogenase-O, large subunit	succinyl-CoA synthetase, NAD(P)-binding, alpha subunit	4083084	4083488	-	764306	764373	+	1592	102976	23943475	564	1136	5.43356	170.797	EG11858	EG10982.EST3UTR.76	fdoG::sucD.3UTR	1526
yjdM	sucD.EST3UTR	117	2	77.1313	62.3954	1.90106e-158	-6.06	CDS	3UTR	conserved protein	succinyl-CoA synthetase, NAD(P)-binding, alpha subunit	4324728	4324819	-	764306	764372	+	353	102894	23944714	14	1136	63.2332	170.797	EG10711	EG10982.EST3UTR.74	sucD.3UTR::yjdM	1541
mnmA	sucD.EST3UTR	13	U	10.4214	1.59851	0.0085059	-3.54	CDS	3UTR	tRNA (5-methylaminomethyl-2-thiouridylate)-methyltransferase	succinyl-CoA synthetase, NAD(P)-binding, alpha subunit	1193008	1193025	-	764308	764372	+	290	102998	23944777	50	1136	11.4143	170.797	EG11344	EG10982.EST3UTR.77	mnmA::sucD.3UTR	1531
kdgK	sucD.EST3UTR	36	2	19.5129	4.59324	4.83694e-26	-8.18	CDS	3UTR	ketodeoxygluconokinase	succinyl-CoA synthetase, NAD(P)-binding, alpha subunit	3677615	3677698	+	764308	764372	+	429	102975	23944638	50	1136	17.517	170.797	EG12253	EG10982.EST3UTR.74	kdgK::sucD.3UTR	1528
rcsF	sucD.EST3UTR	48	2	53.4104	2.74716	2.25573e-55	-8.64	CDS	3UTR	predicted outer membrane protein, signal	succinyl-CoA synthetase, NAD(P)-binding, alpha subunit	219912	220052	-	764309	764373	+	209	102963	23944858	128	1136	3.7818	170.797	EG11502	EG10982.EST3UTR.77	rcsF::sucD.3UTR	1534
pepD	sucD.EST3UTR	20	1	11.6246	0.732851	4.69635e-08	-2.84	CDS	3UTR	aminoacyl-histidine dipeptidase (peptidase D)	succinyl-CoA synthetase, NAD(P)-binding, alpha subunit	255605	255685	-	764309	764372	+	400	102991	23944667	171	1136	4.62625	170.797	EG10695	EG10982.EST3UTR.77	pepD::sucD.3UTR	1532
rayT	sucD.EST3UTR	14	U	22.4465	9.21427	1.20794e-07	-8.24	CDS	3UTR	-	succinyl-CoA synthetase, NAD(P)-binding, alpha subunit	247621	247681	+	764338	764373	+	145	102997	23944922	9	1136	33.2759	170.797	G6112	EG10982.EST3UTR.77	rayT::sucD.3UTR	1533
kefB	sucD.EST3UTR	19	1	10.0852	0.991595	2.4225e-06	-5.47	CDS	3UTR	potassium:proton antiporter	succinyl-CoA synthetase, NAD(P)-binding, alpha subunit	3476864	3477293	-	764350	764372	+	438	102992	23944629	119	1136	7.23344	170.797	EG20110	EG10982.EST3UTR.76	kefB::sucD.3UTR	1529
